# Supplementary material for: Association of Severe Bronchiolitis during Infancy with Childhood Asthma Development: An Analysis of the ECHO Consortium
Source: Biomedicines. 2022 Dec 22;11(1):23. doi: 10.3390/biomedicines11010023 (PMC9855570; doi:10.3390/biomedicines11010023)
Supplement: Supplementary file 1 [file biomedicines-11-00023-s001.zip]

Archive with 1 entries (1 files):
- biomedicines-2080589-supplementary.pdf
